# Supplementary material for: Source analysis and ecological risk assessment of potentially toxic elements in farmland soil around a mining area
Source: PLoS One. 2026 Jun 17;21(6):e0351832. doi: 10.1371/journal.pone.0351832 (PMC13274898; doi:10.1371/journal.pone.0351832)
Supplement: S1 Table — (XLSX) [file pone.0351832.s001.xlsx]

## Sheet: Sheet1
Num	Ag	Cu	Pb	Zn	Mo	Sb	Ba	As	Hg
s1	0.042	9.669	17.18	50.86	1.034	0.677	597.4	6.64593	0.038
s2	0.056	9.105	19.48	54.98	0.99	0.652	756.4	6.77117	0.04
s3	0.061	12.24	20.84	51.55	1.834	0.715	543.7	7.08684	0.046
s4	0.032	7.1	10.01	40.37	1.681	0.34	376.4	3.94433	0.025
s5	0.046	13.01	17.55	58.17	3.135	0.694	413.9	6.14897	0.031
s6	0.062	11.57	21.61	74.87	1.454	0.693	455.5	6.08715	0.068
s7	0.086	13.71	27.01	95.66	1.402	0.924	461.6	7.79917	0.078
s8	0.053	10.94	21.99	65.78	0.988	0.693	556.9	6.64593	0.053
s9	0.049	9.926	20.08	62.21	1.761	0.699	527.4	8.97284	0.0384
s10	0.09	12.68	19.67	59.81	1.376	0.693	503.7	8.26978	0.0488
s11	0.04	9.68	18.94	64.47	1.368	0.633	596.4	7.08684	0.0344
s12	0.039	10.37	24.07	64.22	1.455	0.772	722.9	7.86547	0.0392
s13	0.061	9.151	20.66	53.96	1.469	0.599	642	6.77117	0.0296
s14	0.046	10.06	22.88	69.41	1.867	0.759	538	8.1337	0.0392
s15	0.077	11.84	23.12	69.65	1.115	0.71	494.3	7.79917	0.0448
s16	0.09	16.82	27.68	68.51	0.989	1.132	484.4	8.54625	0.0624
s17	0.072	17.67	24.99	95.15	0.919	0.771	262.9	6.834	0.0504
s18	0.088	16.61	32.63	116.7	1.37	0.887	211.2	7.34264	0.0584
s19	0.079	20.92	29.69	103.1	1.448	0.915	265.4	6.77117	0.0576
s20	0.086	19.51	29.6	99.21	1.173	0.88	255.1	7.47183	0.0616
s21	0.069	39.05	25.5	118.4	1.679	0.59	229	5.40729	0.0456
s22	0.068	26.36	30.21	112.3	1.526	0.706	205.1	6.3968	0.1624
s23	0.052	30.22	23.83	128.5	1.372	0.553	220.4	4.2712	0.0536
s24	0.066	24.96	27.65	100.3	2.884	0.83	239.1	6.5835	0.0512
s25	0.075	20.26	22.42	91.15	1.507	0.942	270.7	6.08715	0.0496
s26	0.057	17.08	20.14	89.14	0.988	0.681	274.2	5.90184	0.0464
s27	0.062	15.58	23.88	58.53	1.304	0.777	289.8	6.834	0.0424
s28	0.042	7.618	16.79	39.58	1.231	0.577	186.2	6.14897	0.0384
s29	0.039	8.968	20.21	44.75	1.677	0.719	189.4	6.834	0.0416
s30	0.087	9.847	21.56	57.94	0.744	0.748	335.8	7.60198	0.0496
s31	0.074	13.01	20.45	56.11	1.247	0.855	298	7.99895	0.0464
s32	0.059	10.16	19.97	45.42	0.701	0.766	282.6	6.5835	0.0416
s33	0.06	23.94	22.23	120.2	2.309	0.73	199.4	6.77117	0.0456
s34	0.05	23.61	22.22	67.32	0.97	0.675	524.7	6.45894	0.0232
s35	0.043	15.21	21.52	104.2	1.551	0.727	190.1	7.08684	0.04
s36	0.05	15.16	21.37	65.44	0.969	0.873	235.8	8.33834	0.04
s37	0.068	10.58	20.79	62.84	2.151	0.618	153.8	7.34264	0.044
s38	0.046	15.7	17.53	60.7	2.589	0.651	161.3	6.96009	0.0368
s39	0.036	15.82	20.19	59.26	2.135	0.652	277.5	6.70849	0.036
s40	0.037	15.75	20.11	55.35	2.284	0.619	265.5	6.834	0.0376
s41	0.036	10.12	18.09	46.8	1.328	0.562	291.6	6.45894	0.0376
s42	0.029	8.329	18.56	44.53	1.377	0.506	241.7	6.45894	0.032
s43	0.038	6.731	15.92	56.2	0.851	0.421	240.3	5.28315	0.0296
s44	0.036	13.73	21.34	61.65	0.879	0.808	301	8.20157	0.028
s45	0.025	5.551	16.34	45.81	0.748	0.418	114.6	4.71913	0.0264
s46	0.048	15.05	21.22	52.22	0.937	0.838	338.7	8.20157	0.0336
s47	0.056	9.56	26.94	55.67	1.168	0.877	286.3	8.26978	0.088
s48	0.044	10.75	19.93	51.96	2.517	0.82	229.3	8.26978	0.0528
s49	0.055	9.456	18.97	58.21	1.184	0.824	228.3	8.20157	0.048
s50	0.04	9.725	23.85	56.84	1.105	1.009	252.8	16.4475	0.0384
s51	0.031	7.65	21.99	75.48	0.885	0.815	161.5	9.34053	0.036
s52	0.04	8.372	16.3	51.19	1.14	0.667	131	8.33834	0.0232
s53	0.026	8.595	16.76	57.03	1.093	0.703	157.9	7.40712	0.0248
s54	0.039	9.948	20.05	58.72	1.1	0.796	170.9	8.26978	0.0296
s55	0.046	9.734	17.24	43.13	1.021	0.663	188	8.47657	0.028
s56	0.029	7.46	18.35	38.37	0.728	0.645	203.8	6.3968	0.0256
s57	0.031	8.893	17.73	52.53	1.614	0.671	206.1	7.21434	0.028
s58	0.029	8.072	15.36	50.19	0.921	0.591	221.7	8.06616	0.0264
s59	0.03	11.26	21.08	56.63	1.421	0.713	179.2	10.114	0.024
s60	0.03	8.864	15.84	51.73	0.997	0.591	247.3	9.87626	0.0304
s61	0.061	10.21	18.42	45.22	1.057	0.697	182.8	8.90068	0.0304
s62	0.035	7.717	13.86	31.72	1.325	0.52	133.4	6.5835	0.1112
s63	0.046	10.19	23.11	39.49	0.99	0.756	210	7.73317	0.0408
s64	0.044	25.19	26.18	76.2	0.805	1.171	457.4	18.8891	0.0248
s65	0.047	24.29	25	65	0.89	1.093	421.8	11.7531	0.0288
s66	0.049	19.8	22.35	48.17	0.77	0.985	404.1	10.3571	0.02
s67	0.039	20.25	21.86	55.68	0.76	1.033	374.6	10.8601	0.016
s68	0.021	14.28	15.89	45.27	0.622	0.338	499.6	4.14123	0.0096
s69	0.041	19.99	20.8	61.21	0.617	0.95	371.4	9.87626	0.0136
s70	0.055	30.93	25.24	72.22	0.77	0.814	497.7	16.9548	0.026
s71	0.052	34.85	23.43	81.74	0.697	0.647	571.1	9.15794	0.03
s72	0.022	13.95	14.32	48.39	0.917	0.321	457.6	4.42256	0.01
s73	0.052	25.79	27.03	76.49	0.74	1.176	448	13.7766	0.023
s74	0.054	24.66	25.36	68.21	0.633	1.081	469.3	11.8942	0.019
s75	0.042	39.81	20.98	137.9	1.226	0.478	451	7.90282	0.012
s76	0.058	17.31	20.2	75.87	1.079	0.489	543.3	5.04149	0.015
s77	0.045	23.29	23.85	60.56	0.983	1.108	466.3	12.3825	0.018
s78	0.042	25.92	21.74	80.67	0.703	0.722	416.2	8.62646	0.02
s79	0.059	33.82	23.46	103.2	1.369	0.804	502.5	11.1798	0.024
s80	0.044	30.16	20.6	87.41	1.238	0.642	490.2	9.48289	0.033
s81	0.049	31.66	25.63	76.05	1.35	0.949	457.2	12.0154	0.028
s82	0.054	24.92	23.19	70.24	0.614	1.095	500.7	13.1334	0.019
s83	0.053	26.71	23.72	71.55	1.012	0.917	425.9	9.70211	0.021
s84	0.047	23.89	24.41	112.6	0.886	0.911	417.8	11.0628	0.019
s85	0.049	25.43	24.63	76.66	0.89	0.978	459.7	10.3726	0.017
s86	0.044	23.27	23.8	175.2	0.96	1.118	466.9	11.5344	0.018
s87	0.04	25.5	24.55	75.67	0.815	0.911	474.5	11.8942	0.018
s88	0.049	24.97	23.11	66.77	0.896	1.084	402.3	10.2595	0.019
s89	0.043	30.05	30.1	68.79	1.066	1.499	387	18.1504	0.027
s90	0.037	21.81	22.36	48.26	0.868	0.93	389.7	9.15794	0.024
s91	0.106	26.59	25.46	65.97	1.081	0.999	453.1	9.92344	0.027
s92	0.04	30.78	26.89	72.66	1.207	1.216	453.9	12.7551	0.018
s93	0.053	12.78	17.62	74.18	0.666	0.426	444.5	5.49391	0.034
s94	0.12	24.94	20.26	76.16	1.039	0.61	631.6	5.95548	0.014
s95	0.037	24.3	24.08	70.81	0.793	0.896	469.1	9.92344	0.018
s96	0.047	33.82	27.68	83.71	1.021	1.038	540.3	12.6303	0.027
s97	0.036	26.9	22.42	65.56	0.779	0.784	502.1	9.05064	0.117
s98	0.037	26.16	21.31	62.99	0.763	0.73	457.4	8.52165	0.021
s99	0.037	24.13	23.2	70.91	0.766	0.984	484.9	10.8305	0.019
s100	0.039	43.89	29.32	91.73	1.355	1.229	499.5	19.2372	0.026
s101	0.064	49.39	25.91	93.56	1.903	1.029	571.7	13.1334	0.025
s102	0.041	22.96	14.79	72.88	0.44	0.395	525.8	3.73431	0.01
s103	0.047	45.38	24.04	111.3	0.754	0.603	612.1	7.10343	0.016
s104	0.057	50.06	26.62	104	1.804	0.789	618.9	9.70211	0.016
s105	0.056	33.31	20.88	87.27	1.026	0.694	557	10.402	0.018
s106	0.065	45.87	26.56	87.44	1.486	0.922	555.6	14.1287	0.025
s107	0.057	38.64	24.3	97.38	0.807	0.727	670.9	7.28149	0.022
s108	0.059	36.35	26.85	91.95	1.182	0.862	581.9	8.67262	0.032
s109	0.037	47.37	30.58	94.96	1.252	0.998	542.7	11.5042	0.034
s110	0.086	29.89	31.59	78.3	1.32	1.112	503.2	9.12071	0.047
s111	0.064	28.54	26.31	107.3	0.838	0.973	502.1	8.45212	0.037
s112	0.059	31.3	22.58	98.77	0.832	0.599	580	5.15196	0.035
s113	0.041	26.56	20.99	70.53	0.652	0.55	577.3	4.27622	0.056
s114	0.061	27.86	27.38	72.38	0.936	1.01	511	9.81066	0.038
s115	0.04	33.32	22.07	102.2	0.649	0.444	576.2	3.61666	0.017
s116	0.054	30.32	22.38	84.72	0.931	0.706	547.8	7.80478	0.028
s117	0.088	37.91	24.65	147.5	0.778	0.778	682.1	4.70694	0.036
s118	0.066	24.24	22.19	65.43	0.842	0.733	553.7	4.88323	0.029
s119	0.043	26.24	20.72	66.72	0.828	0.605	536	4.97223	0.018
s120	0.071	11.98	21.06	62.01	1.895	0.852	749.6	8.01821	0.066
s121	0.113	18.06	31.65	67.68	1.297	1.333	542.7	13.3158	0.062
s122	0.153	15.04	30.69	54.93	0.893	1.195	510.6	8.67262	0.071
s123	0.124	15.32	27.67	65.79	1.776	1.217	455.1	11.0083	0.08
s124	0.1	13.46	30.37	55.96	1.133	1.077	502.2	10.0454	0.083
s125	0.091	11.95	23.11	87.89	0.959	0.811	351.8	6.47462	0.062
s126	0.098	12.43	28.75	67.42	1.101	0.97	594	7.17859	0.071
s127	0.086	11.22	25.17	70.2	0.974	0.949	590.2	7.38498	0.061
s128	0.087	12.11	27.91	86.25	1.234	0.966	597.2	11.5042	0.073
s129	0.092	12.74	29.59	84.8	1.109	1.01	487.2	8.01821	0.088
s130	0.045	22.1	25.1	55.22	0.705	0.984	418.8	11.255	0.025
s131	0.069	12.03	23.19	91.1	1.817	0.926	374.8	7.38498	0.061
s132	0.09	13.23	25.28	94.01	1.32	0.826	355	7.28149	0.063
s133	0.066	14.61	19.3	64.14	0.966	0.791	388.5	6.08515	0.048
s134	0.069	15.68	21.57	61.49	0.945	0.911	356.6	7.07627	0.055
s135	0.058	13.89	19.7	52	0.816	0.835	312.5	7.38498	0.037
s136	0.108	15.01	22.38	53.55	1.151	0.96	339.4	8.78375	0.039
s137	0.049	13.97	19.79	55.67	0.851	0.844	316.1	8.23399	0.037
s138	0.054	14.88	16.99	48.12	1.881	0.676	264.3	8.01821	0.034
s139	0.048	14.89	20.77	82.38	1.279	0.818	312.1	6.67284	0.032
s140	0.035	22.28	23.24	65.21	1.147	1.099	401.7	10.0454	0.024
s141	0.041	17.01	19.8	48.16	0.842	0.927	366.7	8.23399	0.029
s142	0.054	14.66	19.33	55.06	0.888	0.805	356.4	6.27873	0.033
s143	0.029	21.67	22.17	61.04	0.926	0.959	476.6	8.45212	0.025
s144	0.047	19.94	22.61	57.45	1.107	0.895	413	8.34276	0.023
s145	0.049	13.33	19.12	56.98	1.628	0.875	298.7	7.28149	0.048
s146	0.035	8.3	17.09	51.53	0.882	0.675	265.3	6.97454	0.041
s147	0.039	8.659	19.11	51.51	1.513	0.77	191.4	6.47462	0.032
s148	0.033	8.279	16.13	55.76	1.011	0.63	247.8	5.42587	0.031
s149	0.036	9.08	12.254	46.6	0.858	0.548	236	5.51832	0.028
s150	0.033	9.263	21.09	59.03	0.88	0.746	184	6.37639	0.037
s151	0.035	9.371	18.69	46.54	0.999	0.746	185.3	6.18165	0.034
s152	0.038	7.874	19.24	59.11	1.117	0.704	168.3	5.51832	0.184
s153	0.029	7.928	14.35	36.58	0.797	0.55	112.1	4.27622	0.032
s154	0.042	9.024	17.56	52.77	1.286	0.699	267.4	6.47462	0.132
s155	0.039	11.17	20.08	57.39	1.519	0.902	149.9	7.07627	0.048
s156	0.048	11.87	28.21	53.72	1.225	1.041	195.7	9.34832	0.05
s157	0.034	8.608	19.71	50.27	1.001	0.782	129.8	6.18165	0.032
s158	0.048	7.381	12.83	40.45	0.835	0.576	106.2	5.06181	0.023
s159	0.03	5.721	12.93	45.41	0.666	0.497	97.28	4.61965	0.02
s160	0.046	12.2	16.85	51.04	1.016	0.793	153.5	8.67262	0.037
s161	0.054	27.46	26.14	80.92	0.742	1.061	488.5	8.56207	0.03
s162	0.055	27.44	25.96	78.44	0.911	1.169	496.4	12.0097	0.149
s163	0.057	16.83	22.32	52.51	1.012	0.971	325.9	8.56207	0.04
s164	0.048	7.719	12.94	44.63	1.477	0.599	107.7	5.51832	0.026
s165	0.037	9.036	16.89	52.43	0.852	0.661	182.9	6.87339	0.027
s166	0.028	8.234	15.24	63.77	0.813	0.666	185.3	6.27873	0.171
s167	0.028	6.932	16.27	56.8	0.929	0.676	142.7	6.47462	0.031
s168	0.033	7.382	13.98	41.27	1.18	0.568	168.9	5.79914	0.022
s169	0.054	9.087	16.39	52.6	1.067	0.637	196.3	6.57344	0.034
s170	0.029	7.316	15.88	49.75	0.912	0.555	162.8	5.98924	0.025
s171	0.042	8.207	16.58	37.78	1.963	0.684	160.8	6.27873	0.031
s172	0.036	6.723	20.19	53.75	0.986	0.592	143.6	5.24269	0.037
s173	0.042	8.154	20.47	52.73	0.989	0.659	147.5	7.14384	0.0374
s174	0.035	7.369	19.17	61.64	1.125	0.603	132.1	5.03066	0.0308
s175	0.033	5.98	18.52	76.11	1	0.375	108.8	3.91383	0.033
s176	0.033	6.235	22	79.58	1.438	0.424	156.1	4.03394	0.0209
s177	0.044	8.049	19.81	66.4	1.668	0.548	141.7	5.35523	0.033
s178	0.083	36.18	41.37	166.5	2.175	1.427	1079	19.5076	0.0902
s179	0.044	9.682	20.52	56.09	2.032	0.682	166.6	6.43586	0.0363
s180	0.032	7.215	18.36	62.6	1.217	0.503	138.9	4.64942	0.0286
s181	0.029	6.186	16.7	57.83	1.092	0.412	102	5.09508	0.022
s182	0.045	9.446	17.48	46.89	1.103	0.654	176.5	6.57544	0.033
s183	0.033	7.501	18.17	50.06	1.208	0.575	180.2	5.4868	0.0286
s184	0.047	9.347	16.45	46.63	1.298	0.603	158.8	6.92881	0.0275
s185	0.039	7.487	17.66	49.33	1.009	0.494	152.4	5.28982	0.0275
s186	0.038	9.608	17.52	80.6	2.452	0.583	176.7	6.15969	0.0286
s187	0.072	9.14	20.86	50.27	1.861	0.664	188.3	6.50552	0.0308
s188	0.051	10.92	18.43	78.88	2.646	0.674	238.9	6.36644	0.0352
s189	0.034	8.079	18.52	41.31	1.029	0.585	191.3	5.09508	0.0341
s190	0.032	7.185	16.46	42.08	1.11	0.491	171.9	5.03066	0.0319
s191	0.039	11.28	14.04	135.8	3.42	0.477	241.6	4.58675	0.1232
s192	0.061	13.97	23.74	109.3	3.401	0.718	402.7	7.21602	0.0693
s193	0.088	15.99	25.68	88.14	2.02	0.795	494	10.6418	0.0847
s194	0.103	16.74	52.51	88.98	1.353	1.052	469	13.8103	0.0814
s195	0.108	24.86	51.78	107.1	1.783	1.251	501.5	19.4004	0.0836
s196	0.074	11.6	22.67	51.95	1.09	0.743	489.8	9.10241	0.0627
s197	0.055	9.141	18.36	48.63	1.006	0.685	577.5	6.92881	0.0649
s198	0.042	7.613	18.75	38.76	1.002	0.643	613.8	6.36644	0.0495
s199	0.049	8.943	18.3	35.94	1.089	0.599	586.9	6.71604	0.0451
s200	0.053	7.924	19.93	38.09	1.413	0.67	450.2	7.21602	0.0451
s201	0.057	7.397	20.74	42.59	0.967	0.747	265.3	4.83892	0.0484
s202	0.056	8.034	16.5	38.62	1.322	0.658	324.9	2.7673	0.0418
s203	0.05	8.567	15.57	43.18	1.566	0.693	326.2	6.02311	0.0407
s204	0.105	9.209	17.24	45.12	1.12	0.649	259	5.9552	0.0341
s205	0.066	13.78	19.1	50.16	0.883	0.793	317	5.9552	0.0363
s206	0.056	23.52	31.42	98.4	0.904	1.215	512.1	11.0621	0.0352
s207	0.072	16.87	20.64	88.59	0.934	0.555	168.9	3.74754	0.122
s208	0.041	7.534	19.02	46.65	0.868	0.504	106.4	3.93893	0.025
s209	0.032	6.658	17.31	61.43	0.723	0.423	150	3.81092	0.036
s210	0.051	12.23	23	53.59	1.633	0.919	315.8	8.55982	0.053
s211	0.043	16.23	20.59	58.88	1.016	0.736	362.2	9.16819	0.04
s212	0.046	17.24	23.56	65.41	1.069	0.867	448.4	11.1665	0.038
s213	0.054	18.17	23.69	59.32	1.41	0.88	445.1	14.3735	0.033
s214	0.044	18.03	24.37	59.55	0.953	0.936	448	10.794	0.028
s215	0.056	18.04	22.84	54.05	1.212	0.966	443.9	12.8881	0.033
s216	0.043	21.95	24.25	61.97	1.221	0.966	475.3	14.2732	0.022
s217	0.06	17.34	25.74	52.81	1.191	0.978	362.7	12.7906	0.03
s218	0.025	11.37	18.13	48.81	0.984	0.736	256.5	7.8822	0.022
s219	0.036	18.52	26.56	62.23	2.052	1.049	261.1	12.0184	0.044
s220	0.035	17.61	19.62	58.41	1.122	0.864	386.6	9.08042	0.062
s221	0.073	9.827	71.68	54.59	1.183	0.771	245.7	7.8822	0.055
s222	0.074	11.31	72.59	71.5	1.337	0.825	244.8	8.30346	0.048
s223	0.072	10.63	61.54	61.56	1.156	0.884	232.2	8.47407	0.046
s224	0.035	8.995	16.11	40.23	1.86	0.702	168.5	5.9719	0.029
s225	0.046	8.895	18.95	46.93	1.508	0.668	173	6.35389	0.028
s226	0.059	125.6	14.66	139.4	0.791	0.613	201.1	6.74453	0.044
s227	0.043	8.941	19.34	69.63	1.117	0.634	195.7	5.52524	0.034
s228	0.032	17.11	20.2	59.43	1.319	0.953	294.4	14.6755	0.029
s229	0.034	24.2	26.62	87.18	0.918	1.121	436.9	12.9858	0.009
s230	0.035	18.89	28.37	64.91	1.019	1.265	347.6	10.9798	0.015
s231	0.037	19.14	25.33	62.92	0.83	1.125	333.5	12.8881	0.019
s232	0.04	19.34	24.66	63.63	0.903	1.135	328.1	12.4028	0.023
s233	0.038	23.41	28.77	69.01	0.831	1.216	491	14.2732	0.025
s234	0.048	20.43	26.03	69.03	1.076	1.12	453	13.576	0.024
s235	0.045	20.17	24.93	61.26	0.922	1.056	358.2	13.7743	0.028
s236	0.04	19.5	26.33	58.96	1.063	1.085	325	13.8737	0.03
s237	0.023	15.85	27.47	56.64	0.637	0.536	368.1	8.2186	0.015
s238	0.032	30.35	23.32	91.12	1.223	0.932	290.9	11.9228	0.018
s239	0.039	21.53	20.33	73.01	1.095	1.092	270.6	17.8758	0.029
s240	0.063	10.41	17.17	56.11	1.613	0.716	199.1	6.98295	0.061
s241	0.031	25.55	22.18	64.7	1.015	0.998	361.1	12.7698	0.0198
s242	0.031	30.54	27.84	78.11	0.939	1.039	486.5	12.5963	0.0207
s243	0.043	24.85	20.63	74.57	1.234	0.649	524.4	5.27532	0.018
s244	0.044	25.74	16.96	75.6	0.624	0.545	579.5	4.65745	0.0216
s245	0.055	31.18	28.89	88.75	0.977	0.976	548.9	10.7515	0.0441
s246	0.043	21.38	22.06	88.15	0.813	0.517	535.6	4.59697	0.0387
s247	0.053	29.9	31.22	100.3	1.24	0.808	721.8	6.92403	0.018
s248	0.051	26.26	24.24	72.2	0.836	0.81	514.2	9.40612	0.027
s249	0.022	19.18	19.44	75.57	0.493	0.442	561.5	3.66144	0.0117
s250	0.021	20.91	18.99	79.07	0.472	0.52	531.3	3.21634	0.0072
s251	0.02	19.89	18.51	82.65	0.384	0.418	516.9	3.71813	0.0099
s252	0.041	23.96	24.61	76.49	0.624	0.692	608.3	11.8274	0.0963
s253	0.039	22.2	25.16	67.04	0.626	1.077	474	11.8274	0.0234
s254	0.032	23.11	22.3	60.7	0.648	0.706	504	8.05752	0.0117
s255	0.045	21.02	25.78	63.74	0.623	0.933	431.3	7.91248	0.036
s256	0.046	23.17	25.47	66.58	0.679	1.065	440.5	13.0319	0.0288
s257	0.034	23.88	27.24	68.92	0.771	1.117	382.8	10.9143	0.0333
s258	0.032	29.01	24.4	65.1	0.98	1.226	344.1	12.2521	0.036
s259	0.033	26.96	25.96	77.87	0.96	1.293	436	13.2079	0.0612
s260	0.046	21.63	22.84	65.44	0.835	1.208	361.8	13.2963	0.0666
s261	0.046	21.46	24.14	57.68	0.88	1.206	373.9	12.0815	0.0666
s262	0.039	19.71	20.51	49.88	0.841	1.026	347	13.1198	0.063
s263	0.043	14.02	18.06	36.82	0.927	0.816	295.7	7.48311	0.0846
s264	0.049	8.462	13.47	29.57	1.093	0.601	207.6	5.46531	0.0522
s265	0.047	8.586	17.14	45.03	1.204	0.702	220.3	6.31333	0.0594
s266	0.043	8.949	12.76	36.4	1.216	0.736	255	8.79713	0.0441
s267	0.021	7.175	10.56	35.81	1.364	0.686	203	7.55408	0.0567
s268	0.029	8.133	12.1	34.61	0.908	0.629	198.5	6.18025	0.036
s269	0.028	9.905	15.58	46.52	0.958	0.685	253.1	7.58576	0.0296
s270	0.029	9.472	15.46	43.33	0.867	0.722	262.9	7.9046	0.0328
s271	0.046	15.45	23.67	98.44	1.681	0.86	441.9	7.69114	0.0688
s272	0.08	19.66	26.64	94.95	1.144	0.869	520.4	9.89954	0.0344
s273	0.059	17.34	22.95	67.18	1.692	0.748	501.8	10.0943	0.0264
s274	0.052	24.55	23.66	76.66	0.704	0.992	467.8	9.89954	0.0224
s275	0.034	9.423	13.57	64.15	1.153	0.631	643.8	6.37765	0.0392
s276	0.036	9.936	16.44	54.63	1.119	0.562	442.8	5.89649	0.0192
s277	0.053	14.89	17.94	56.5	1.39	0.876	483.6	9.09383	0.0312
s278	0.076	10.16	28.27	71.51	1.42	0.96	431.8	7.37749	0.0528
s279	0.067	9.733	30.93	65.61	0.975	0.872	342.1	7.37749	0.064
s280	0.035	7.979	18.36	66.53	1.009	0.462	390	5.46946	0.0344
s281	0.085	12.79	29.44	70.08	1.436	0.977	335.5	9.27454	0.0616
s282	0.058	14.32	26.09	68.6	1.954	0.969	687.5	11.7891	0.0536
s283	0.066	16.81	33.85	85.03	1.638	1.156	630	12.255	0.0632
s284	0.051	22.3	31.65	84.84	1.236	1.335	547.4	14.7871	0.06
s285	0.036	21.44	22.92	88.41	0.784	1.021	480.3	9.70824	0.0224
s286	0.089	17.1	30.3	76.58	0.802	1.042	499.8	8.85742	0.0544
s287	0.119	15.52	30.33	91.38	1.087	0.998	659.3	8.23199	0.0712
s288	0.092	26.39	31.99	145.6	1.076	1.228	626.5	13.7687	0.0512
s289	0.057	9.091	15.51	161.8	1.101	0.555	854.9	5.42228	0.043
s290	0.076	12.14	17.88	63.73	1.147	0.654	763	8.02858	0.0473
s291	0.163	22.73	33.41	129.1	1.545	1.229	672.4	13.5878	0.0902
s292	0.055	9.739	19.21	55.61	1.237	0.756	744.4	6.32402	0.0638
s293	0.039	12.54	21.85	61.86	1.629	0.864	1301	9.20452	0.0715
s294	0.095	25.89	39.73	96.65	2.197	1.455	682.3	16.5981	0.187
s295	0.081	17.63	30.44	86.95	1.619	1.081	611.6	12.1449	0.0968
s296	0.122	18.55	34.03	83.28	1.663	1.227	660.6	14.2145	0.1254
s297	0.106	14.47	27.58	74.48	1.956	0.845	565.7	9.10352	0.0803
s298	0.051	11.96	24.19	63.65	1.53	0.862	1245	10.1386	0.088
s299	0.079	12.34	24.3	72.05	1.3	0.822	615.1	8.41185	0.0759
s300	0.099	16.65	32.03	75.99	1.805	0.976	569.8	10.4601	0.0704
s301	0.109	20.48	38.93	91.63	1.492	1.135	505.5	11.7975	0.0803
s302	0.104	18.69	37.99	89.55	1.391	1.055	495.9	10.7867	0.0715
s303	0.071	17.99	30.03	69.88	1.045	0.957	522.7	9.82221	0.0462
s304	0.07	16.12	30.7	66.79	0.995	1.002	497.7	8.90316	0.0517
s305	0.092	17.18	33.25	69.68	1.448	1.055	518.4	10.6772	0.0704
s306	0.083	17.58	28.38	68.63	1.776	1.081	445.9	9.61409	0.0726
s307	0.052	8.393	25.5	39.35	1.132	0.762	198.4	5.42234	0.0396
s308	0.045	9.271	21.48	55.65	0.781	0.777	274.2	5.18697	0.0418
s309	0.059	9.976	21.82	50	1.237	0.77	256.4	5.82462	0.0506
s310	0.06	8.995	29.92	48.22	0.925	0.733	242.9	5.58175	0.066
s311	0.048	21.49	25.91	70.4	0.963	0.882	509.2	9.61409	0.0341
s312	0.058	20.62	21.04	75.78	0.681	0.426	599	2.76065	0.0121
s313	0.049	23.12	22.92	71.87	0.465	0.723	517.5	6.75428	0.0341
s314	0.053	22.23	23.86	70.98	0.759	1.114	442.6	9.51086	0.0264
s315	0.054	23.97	26.39	74.2	0.761	1.109	537.1	14.0879	0.0275
s316	0.039	26	22.01	63.24	0.661	0.832	397.2	10.6772	0.022
s317	0.033	20.96	21.17	67.15	0.752	0.793	382.3	6.49458	0.0231
s318	0.024	21.34	26.37	70.46	0.484	0.459	605.5	3.86698	0.0088
s319	0.029	20.25	24.19	66.58	0.534	0.504	570	3.3953	0.0077
s320	0.024	20.84	20.81	60.92	0.743	0.738	379.3	6.23951	0.0231
s321	0.05	20.31	18.34	52.78	0.747	0.649	370.6	4.88006	0.033
s322	0.057	29.36	23.22	67.65	0.646	0.831	456	6.84189	0.044
s323	0.029	21.79	19.28	62.87	0.471	0.396	545.2	3.07228	0.0099
s324	0.027	21.28	21.98	82.57	0.519	0.509	553.3	4.90699	0.0336
s325	0.03	30.26	21.98	73.19	0.58	0.744	460.9	7.69687	0.0384
s326	0.059	28.87	20.98	65.18	0.523	0.794	359	7.69687	0.0208
s327	0.045	30.55	26.72	74.42	0.794	1.231	517.8	12.8593	0.0512
s328	0.038	31.57	28.2	74.21	0.858	1.352	560.6	10.4781	0.0576
s329	0.045	26.4	26.11	65.37	0.615	1.22	575.3	14.1482	0.032
s330	0.048	52.29	51.12	126.9	1.508	2.304	523.4	30.6931	0.5312
s331	0.047	8.665	17.61	50.59	1.138	0.691	270.1	5.52513	0.1104
s332	0.055	9.99	19.77	38.57	0.945	0.857	278.9	6.37107	0.1168
s333	0.068	11.46	22.97	38.35	0.965	1.015	285.7	8.35106	0.112
s334	0.056	34.04	39.6	78.15	1.188	1.345	531.8	15.9712	0.1184
s335	0.136	58.51	40.33	119.4	1.082	1.4	708	18.2525	0.2576
s336	0.058	9.03	14.13	40.35	1.1	0.685	285.1	5.89394	0.0768
s337	0.061	9.117	14.34	32.59	1.089	0.693	279.9	5.52513	0.0768
s338	0.067	9.674	12.05	33.15	1.065	0.708	233.8	6.2742	0.0608
s339	0.06	20.37	22.08	61.14	0.741	1.029	474.2	11.2432	0.0688
s340	0.055	17.86	20.28	48.34	0.813	0.981	467.6	8.68832	0.048
s341	0.059	12.37	16.35	37.71	0.863	0.766	406.3	6.17805	0.0608
s342	0.055	31.44	25.77	66.22	0.866	1.109	566.3	9.74134	0.0576
s343	0.049	16.27	17.13	68.67	0.647	0.508	909.3	9.50195	0.0464
s344	0.043	16.88	20.83	73.32	0.688	0.513	650	14.1482	0.0464
s345	0.044	21.24	19.67	84.99	0.784	0.632	693.4	16.7666	0.0416
s346	0.042	15.63	19.6	78.85	0.743	0.458	627.2	11.2432	0.0416
s347	0.03	23.82	14.73	121.2	0.668	0.492	722.1	9.26565	0.016
s348	0.09	41.93	44.3	135	1.209	1.917	478.7	20.1644	0.117
s349	0.059	28.09	29.82	70.39	0.83	1.39	530.7	16.4459	0.033
s350	0.085	25.79	31.85	80.15	0.885	1.405	519.2	16.6058	0.06
s351	0.095	28.5	39.88	133.2	1.012	1.413	465.9	20.7043	0.078
s352	0.142	29.03	39.6	115.6	0.86	1.456	553.1	17.9162	0.058
s353	0.107	31.44	33.8	114.3	0.781	1.403	582.7	18.0839	0.05
s354	0.044	14.46	21.43	55.46	1.295	1.239	450.7	11.769	0.075
s355	0.068	11.14	23.83	59.37	1.386	0.911	523.1	8.02059	0.056
s356	0.088	24.27	30.27	80.07	0.834	1.358	493.7	14.7425	0.053
s357	0.026	6.612	17.79	114.8	1.183	0.88	731.5	7.37986	0.055
s358	0.069	10.36	22.44	65.65	1.12	0.78	661.6	9.74134	0.058
s359	0.103	12.45	25.08	70.46	1.181	0.897	636.4	7.80403	0.07
s360	0.104	13.89	22.81	66.09	1.514	0.855	755.4	6.96755	0.051
s361	0.07	11.13	21.39	70.18	0.732	0.801	629	7.06952	0.06
s362	0.055	5.607	13.61	52.65	0.856	0.579	1218	6.37107	0.082
s363	0.072	11.55	20.12	51.86	1.083	0.756	621	6.08263	0.046
s364	0.05	13.59	17.97	54.44	0.733	0.816	561	6.86631	0.033
s365	0.022	10.98	13.57	41.15	0.689	0.651	761.2	6.86631	0.02
s366	0.023	11.57	14.12	45.33	0.819	0.699	765.8	5.80066	0.02
s367	0.048	15.97	19.12	62.41	0.768	0.932	479.1	9.50195	0.03
s368	0.034	11.65	16.63	52.24	0.746	0.691	722.1	6.7658	0.03
s369	0.063	18.03	21.7	61.97	0.7	0.95	559.5	8.91696	0.035
s370	0.031	15.53	16.31	45.68	0.755	0.447	418.7	2.50864	0.019
s371	0.075	12.18	21.39	54.09	0.865	0.749	907.3	6.2742	0.057
s372	0.079	12.31	27.14	62.22	1.269	0.928	979.7	9.62126	0.074
s373	0.056	14.01	22.07	62.19	2.259	0.851	1897	11.1137	0.083
s374	0.073	11.87	21	42.24	1.258	0.736	870.1	9.50195	0.051
s375	0.11	26.16	31.07	87.87	2.053	1.797	538.7	47.442	0.107
s376	0.11	26.84	32.23	83.93	2.108	1.946	525.1	49.0233	0.114
s377	0.06	11.64	13.87	44.35	1.231	0.809	622.1	12.8593	0.043
s378	0.062	12.05	15.49	50.11	1.688	0.633	706.2	7.80403	0.061
s379	0.049	9.321	15.75	52.22	1.259	0.597	578	6.86631	0.043
s380	0.074	19.07	21.31	83.67	0.489	0.903	469.3	8.75766	0.0275
s381	0.058	8.655	20	63.83	0.998	0.695	624.6	7.37986	0.085
s382	0.092	40.04	34.18	69.38	1.381	1.076	651.2	17.8525	0.073
s383	0.054	26.79	29.15	67.3	0.99	1.334	491.9	17.5997	0.048
s384	0.02	14.23	17.72	44.44	0.847	0.718	1233	11.4675	0.0336
s385	0.045	29.31	32.69	69.01	1.066	1.519	501.4	19.8484	0.0636
s386	0.057	29.91	30.02	81.76	2.102	2.075	399.7	27.8407	0.0708
s387	0.071	15.7	23.58	51.17	1.147	1.123	305.3	9.42572	0.0624
s388	0.073	13.97	17.21	49.59	1.037	1.097	249.6	9.93827	0.0408
s389	0.072	18.33	21.92	59.86	1.614	1.559	296	13.2707	0.0468
s390	0.087	17.14	19.15	57.08	1.562	1.459	296.7	10.0428	0.0516
s391	0.072	16.48	14.53	48.36	1.599	1.15	249.2	9.1263	0.0384
s392	0.06	14.24	14.5	42.03	1.289	0.998	217.9	7.89587	0.0336
s393	0.058	15.2	16.92	42.85	1.028	1.242	263	9.7312	0.048
s394	0.057	15.89	17.54	48.44	1.134	1.199	276.9	10.2541	0.0408
s395	0.153	15.13	16.7	47.49	1.118	1.148	282.9	11.9311	0.0408
s396	0.052	11.6	14.14	40.34	0.858	0.915	275	8.17043	0.0324
s397	0.044	44.67	18.29	46.04	1.33	0.963	315.9	13.7822	0.0336
s398	0.043	8.603	14.23	54.6	0.891	0.585	223.8	6.11918	0.0312
s399	0.034	11.16	14.1	47.35	1.165	0.781	235	9.93827	0.0288
s400	0.055	16.94	22.77	47.12	1.627	1.122	301.6	11.2403	0.0528
s401	0.06	15.15	22.64	47.17	1.144	1.137	358.2	14.0429	0.0588
s402	0.068	15.38	26.35	59.19	1.451	1.401	397.7	15.6798	0.0636
s403	0.076	17.5	31.55	69.05	1.66	1.465	549.6	19.5153	0.0816
s404	0.086	14.19	24.61	59.33	1.933	1.484	526.4	22.4797	0.0648
s405	0.073	14.22	21.21	64.37	1.246	1.294	533.9	18.861	0.0564
s406	0.069	13.85	25.44	53.37	2.07	1.352	475.5	18.5398	0.0624
s407	0.068	17.05	30.12	64.72	1.943	1.574	474.9	23.7902	0.0816
s408	0.07	21.61	26.06	65.88	1.278	1.29	567.7	18.2225	0.054
s409	0.067	14.5	22.08	54.57	1.317	1.293	526.5	18.2225	0.0516
s410	0.105	21.8	26.1	67.07	0.632	0.763	572.7	6.27276	0.0605
s411	0.138	19.26	43.2	93.65	1.691	1.111	676.7	18.3807	0.0504
s412	0.09	14.79	39.25	82.04	1.673	1.063	576.1	15.6798	0.0804
s413	0.067	9.905	17.89	48.19	1.444	0.948	532.8	16.2539	0.0516
s414	0.08	15.96	33.31	67.76	1.419	0.966	606.3	11.3535	0.0516
s415	0.041	10.72	15.49	36.23	0.978	0.523	367.6	5.06231	0.0336
s416	0.068	9.984	17.61	64.63	1.699	0.577	665.4	5.73087	0.036
s417	0.032	8.566	20	57.26	1.013	0.691	344.8	6.439	0.0348
s418	0.033	9.398	15.3	48.27	0.841	0.606	381.6	6.7311	0.03312
s419	0.027	9.108	14.6	63.47	0.962	0.637	261.8	8.38941	0.0276
s420	0.039	15.44	18.15	68.81	0.602	0.601	528.9	5.25475	0.024
s421	0.026	10.35	16.72	46.65	0.942	0.673	385.2	7.35283	0.0276
s422	0.055	9.681	22.55	54.87	1.593	0.761	630	7.7211	0.0552
s423	0.044	11.53	16.47	48.93	1.103	0.569	381.2	6.13689	0.0336
s424	0.029	15.96	17.02	50.23	1.383	0.514	312.1	6.55859	0.0276
s425	0.027	6.971	15.11	36.37	1.375	0.495	1076	4.72371	0.0252
s426	0.043	8.22	18.25	47.86	0.904	0.656	421.9	6.05415	0.0288
s427	0.034	6.708	18.13	41.75	0.632	0.59	300.6	6.14375	0.0276
s428	0.039	6.772	16.04	40	0.892	0.48	1088	5.78383	0.0252
s429	0.041	7.675	19.24	60.67	0.912	0.654	375.4	6.79154	0.0432
s430	0.091	28.61	19.01	72.29	0.924	1.062	446.1	11.3873	0.0176
s431	0.042	8.927	16.85	47.37	0.693	0.605	301.1	6.88604	0.03
s432	0.038	9.837	13.21	37.97	1.006	0.505	262.2	6.98104	0.024
s433	0.029	7.842	9.403	44.71	0.866	0.355	252.7	5.60652	0.0144
s434	0.049	12.59	15.6	44.49	0.883	0.546	356	7.17258	0.0288
s435	0.04	10.33	13.23	38.3	0.845	0.537	297.6	8.99618	0.0324
s436	0.036	9.639	15.74	44.47	0.849	0.658	751.9	8.36741	0.024
s437	0.048	13.27	26.66	67.76	1.23	1.41	370.1	15.8189	0.0456
